# Supplementary material for: Impact of Rab27 on Melanoma Cell Invasion and sEV Secretion
Source: Int J Mol Sci. 2024 Nov 19;25(22):12433. doi: 10.3390/ijms252212433 (PMC11594641; doi:10.3390/ijms252212433)
Supplement: Supplementary file 1 [file ijms-25-12433-s001.zip]

Archive with 1 entries (1 files):
- ijms-3289353-supplementary.pdf
